# Supplementary material for: Genome-wide association study (GWAS) reveals the genetic architecture of four husk traits in maize
Source: BMC Genomics. 2016 Nov 21;17:946. doi: 10.1186/s12864-016-3229-6 (PMC5117540; doi:10.1186/s12864-016-3229-6)
Supplement: Additional file 2: Table S1-S3. — List of primers used in the study. (XLSX 44 kb) [file 12864_2016_3229_MOESM2_ESM.xlsx]

## Sheet: Table S1
Additional file 2: Table S1. SNPs, chromosomal position and candidate genes significantly associated with four husk traits identified by GWAS using both GLM and MLM.
Trait	Model	SNP	Chr.	Position (bp)	P-value	Gene	Annotation	Pathwaya
HN	GLM	chr1.S_260516966	1	260516966	1.02e-07	GRMZM2G146616	Unknown	n.d
HN	GLM	chr2.S_30876256	2	30876256	3.9e-07	GRMZM2G170101	(APT5) adenine phosphoribosyltransferase 5	Metabolism
HN	MLM/GLM	chr4.S_205554186	4	205554186	1.32e-07	GRMZM2G016447	Unknown	n.d
HN	MLM	SYN10582	5	17966191	6.42955e-06	GRMZM2G097364	Unknown	n.d
HN	MLM/GLM	chr5.S_203403202	5	203403202	1.26e-07	GRMZM2G542272	Unknown	n.d
HN	GLM	chr5.S_208743513	5	208743513	8.98e-08	GRMZM5G801076	(FBW2) F-box with WD-40 2	Signal transduction
HN	GLM	chr7.S_159778066	7	159778066	4.2e-07	GRMZM2G061156	RING/FYVE/PHD zinc finger superfamily protein	Transcriptional regulation
HN	GLM	chr8.S_102536081	8	102536081	3.96e-07	GRMZM2G104400	NAC-transcription factor 38	Transcriptional regulation
HN	MLM/GLM	chr9.S_123240864	9	123240864	5.11e-08	GRMZM2G124239	Vacuolar protein sorting-associated protein 52	Cellular transport
HN	MLM	chr10.S_143066093	10	143066093	1.003e-05	GRMZM2G396846	Global transcription factor group E7	Transcriptional regulation
HL	GLM	chr2.S_1568663	2	1568663	1.08e-07	GRMZM2G160527	(MED9) mediator of RNA polymerase II transcription subunit 9	Transcriptional regulation
HL	GLM	chr2.S_4186994	2	4186994	5.87e-09	GRMZM2G040095	(LOX5) PLAT/LH2 domain-containing lipoxygenase family protein	Metabolism
HL	GLM	chr2.S_144881444	2	144881444	4.11e-07	intergenic
HL	GLM	chr2.S_175089333	2	175089333	4.43e-07	GRMZM2G100484	Nucleobase-ascorbate transporter	Cellular transport
HL	GLM	chr2.S_217344097	2	217344097	2.3e-08	GRMZM2G003409	Hydroxyproline-rich glycoprotein family	n.d
HL	GLM	chr3.S_45202370	3	45202370	3.56e-07	GRMZM2G043109	(CRD1) dicarboxylate diiron protein putative	Metabolism
HL	GLM	chr3.S_147677884	3	147677884	3.89e-07	GRMZM2G479112	(NPC2) non-specific phospholipase C2	Signal transduction
HL	GLM	chr3.S_162700361	3	162700361	1.06e-08	GRMZM2G101217	S-adenosyl-L-methionine-dependent methyltransferase	Metabolism
HL	GLM	PZE-103137139	3	193416946	1.91e-07	intergenic
HL	GLM	SYN28568	3	193469564	4.61e-08	GRMZM2G094090	Tetratricopeptide repeat (TPR)-like superfamily protein	Transcriptional regulation
HL	GLM	chr3.S_193588609	3	193588609	5.88e-08	intergenic
HL	GLM	SYN10612	3	197282024	2.01e-07	GRMZM2G069694	Unknown	n.d
HL	GLM	chr3.S_211725355	3	211725355	3.64e-07	GRMZM5G868273	(ISU1) SufE/NifU family protein	Metabolism
HL	GLM	chr5.S_9188162	5	9188162	2.84e-07	GRMZM2G129700	Chaperone DnaJ-domain superfamily protein	Cellular transport
HL	GLM	chr5.S_9802211	5	9802211	4.29e-08	GRMZM2G104316	BTB/POZ domain-containing protein	Transcriptional regulation
HL	GLM	chr5.S_32921293	5	32921293	1.93e-08	GRMZM2G465728	Unknown	n.d
HL	GLM	chr5.S_81854583	5	81854583	5.39e-08	intergenic
HL	GLM	PZE-105075261	5	82952927	3.04e-07	intergenic
HL	GLM	PZE-105080174	5	92369931	1.56e-07	intergenic
HL	GLM	chr9.S_151305328	9	151305328	5e-07	GRMZM2G178880	(CSLA4) cellulose synthase-like family A 4	Metabolism
HL	GLM	SYN7324	9	155438039	1.91e-08	GRMZM2G168355	Naringenin 2-oxoglutarate 3-dioxygenase putative	Metabolism
HL	GLM	chr10.S_2657198	10	2657198	1.09e-07	GRMZM2G127393	Trigger factor type chaperone family protein	Cellular transport
HL	GLM	chr10.S_10582384	10	10582384	2.01e-07	GRMZM2G026231	(TMN1) transmembrane nine 1	Cellular trafficking
HL	GLM	chr10.S_22363838	10	22363838	2.32e-07	GRMZM2G113815	Pectin lyase-like superfamily protein	Metabolism
HL	GLM	PUT-163a-110518051-97	10	23215344	4.47e-07	GRMZM2G036427	Adenine nucleotide alpha hydrolases-like superfamily protein	Metabolism
HW	GLM	chr1.S_4604259	1	4604259	5.15e-07	GRMZM2G341934	(RCI3) Peroxidase superfamily protein	Redox
HW	GLM	chr1.S_251039900	1	251039900	4.6e-07	GRMZM2G127546	(PDH-E1 BETA) pyruvate dehydrogenase E1 beta	Metabolism
HW	GLM	chr1.S_297976986	1	297976986	2.02e-08	GRMZM2G100920	Ser/Thr protein phosphatase family protein expressed	Signal transduction
HW	GLM	chr2.S_17431705	2	17431705	5.66e-10	GRMZM2G057131	NLP-transcription factor 2	Transcriptional regulation
HW	GLM	chr2.S_23707345	2	23707345	2.5e-07	GRMZM2G027049	Transducin/WD40 repeat-like superfamily protein	n.d
HW	GLM	chr2.S_44040381	2	44040381	6.36e-08	GRMZM2G703021	Myosin heavy chain-related protein	Cellular trafficking
HW	GLM	chr2.S_44201877	2	44201877	7.21e-08	GRMZM2G171254	Unknown	n.d
HW	GLM	chr2.S_44391558	2	44391558	4.18e-08	GRMZM2G015610	Protein phosphatase 2C family protein	Signal transduction
HW	GLM	chr2.S_46002083	2	46002083	4.24e-07	GRMZM2G028258	(SKOR) STELAR K+ outward rectifier	Cellular transport
HW	GLM	chr2.S_169493192	2	169493192	1.03e-07	GRMZM2G050885	Ankyrin repeat family protein	n.d
HW	GLM	PZE-102132005	2	182347126	4.55e-07	GRMZM2G002569	(CESA7) Cellulose synthase family protein	Metabolism
HW	GLM	chr2.S_207841608	2	207841608	4.33e-07	GRMZM2G130854	(WRKY20) WRKY family transcription factor family protein	Transcriptional regulation
HW	GLM	PZE-103041237	3	37359871	4.56e-08	GRMZM2G132913	FBD F-box and leucine rich repeat	Signal transduction
HW	GLM	chr3.S_157576816	3	157576816	3.25e-10	AC203535.4_FG002	NAC-transcription 47	Transcriptional regulation
HW	GLM	chr3.S_179374939	3	179374939	3.12e-07	GRMZM2G065423	(ROPGEF7) RHO guanyl-nucleotide exchange factor 7	Signal transduction
HW	GLM	chr3.S_194348850	3	194348850	1.86e-08	GRMZM2G089944	Acetamidase/Formamidase family protein	Metabolism
HW	GLM	chr5.S_8185434	5	8185434	3.55e-07	GRMZM2G312738	(HOS1) ubiquitin-protein ligases	Signal transduction
HW	GLM	PZE-105098940	5	146392697	1.75e-07	GRMZM2G363530	Coatomer subunit beta	Cellular trafficking
HW	GLM	chr5.S_174677669	5	174677669	1.37e-07	GRMZM2G101791	ATP-dependent Clp protease	n.d
HW	GLM	chr5.S_190244043	5	190244043	2.01e-07	GRMZM2G169580	THX20 (Trihelix-transcription factor 20)	Transcriptional regulation
HW	GLM	chr5.S_215233107	5	215233107	1.48e-08	GRMZM2G144146	Octicosapeptide/Phox/Bem1p family protein	Signal transduction
HW	MLM	chr5.S_215787314	5	215787314	4.51087e-06	GRMZM2G056598	Chromatin remodeling 4	Transcriptional regulation
HW	GLM	chr7.S_107930156	7	107930156	8.87e-08	GRMZM2G019183	UDP-Glycosyltransferase	Metabolism
HW	GLM	SYN12260	8	142294539	2.61e-07	GRMZM5G892675	(PDR12) pleiotropic drug resistance 12	Cellular transport
HT	GLM	PZE-101011048	1	6547772	4.38e-07	GRMZM2G137312	(NAD4) NADH-ubiquinone oxidoreductase B18 subunit4	Cellular respiration
HT	GLM	chr1.S_15735550	1	15735550	2.27e-07	GRMZM2G142557	RNA-binding (RRM/RBD/RNP motifs) family protein	Transcriptional regulation
HT	GLM	chr1.S_300993479	1	300993479	1.49e-09	GRMZM2G122267	Pleckstrin homology (PH) domain-containing protein	Signal transduction
HT	GLM	chr2.S_188529711	2	188529711	4.42e-07	GRMZM2G009478	(BIM2) BES1-interacting Myc-like protein 2	Transcriptional regulation
HT	GLM	chr3.S_204590788	3	204590788	4.27e-08	GRMZM2G091494	Transmembrane protein	Cellular trafficking
HT	MLM/GLM	chr5.S_11925326	5	11925326	2.19e-07	GRMZM2G157166	Oxysterol binding protein-related protein 1A	Metabolism
HT	MLM/GLM	chr6.S_106444300	6	106444300	1.75e-07	GRMZM2G404081	GDSL/SGNH-like acyl-esterase family	Metabolism
HT	GLM	PZE-108026114	8	25019478	7.1e-10	GRMZM2G112659	Tetratricopetide-repeat thioredoxin-like 3	Redox
HT	MLM/GLM	chr8.S_145483789	8	145483789	2.18e-09	GRMZM2G029077	Adaptin family	Cellular trafficking
HT	GLM	chr9.S_131725315	9	131725315	2.36e-07	GRMZM2G108655	Unknown	n.d

## Sheet: Table S2
Additional file 2: Table S2.Normalized Reads Per Kilobase Million (RPKM) of the candidate genes in various tissues.
Sample ID	Tissue	GRMZM2G097364	GRMZM2G137312	GRMZM2G101791	GRMZM2G127546	GRMZM2G065423	GRMZM2G061156	GRMZM2G100920	GRMZM2G002569	GRMZM2G465728	GRMZM2G363530	GRMZM2G169580	GRMZM2G089944	GRMZM2G312738	GRMZM2G056598	GRMZM2G127393	GRMZM2G142557	GRMZM2G160527	GRMZM2G132913	GRMZM2G015610	GRMZM2G168355	GRMZM2G157166	GRMZM2G028258	GRMZM2G069694	GRMZM2G019183	GRMZM2G027049	GRMZM2G036427	GRMZM2G404081	GRMZM2G057131	GRMZM2G112659	GRMZM2G003409	GRMZM2G178880	GRMZM2G146616	GRMZM2G124239	GRMZM2G130854	GRMZM2G479112	GRMZM5G801076	GRMZM2G104316	GRMZM2G703021	GRMZM2G101217	GRMZM2G122267	GRMZM2G113815	GRMZM2G341934	GRMZM5G868273	GRMZM2G016447	GRMZM2G026231	GRMZM2G129700	GRMZM2G542272	GRMZM2G108655
SRR942913	Huska	4.92901	79.4758	10.7844	2.60181	5.04924	28.1688	6.15823	1.60447	0.0255142	0	1.22983	26.1051	10.451	6.19278	9.36884	37.4791	18.6973	0.302076	12.7846	10.3278	10.6723	9.07437	6.52894	12.2475	10.7155	240.243	0	6.31547	3.85514	7.66262	3.09047	13.8508	43.7997	21.3759	3.17768	29.013	10.0176	1.09793	6.9038	34.4874	8.61743	37.018	41.6555	83.4372	78.8475	27.4528	280.89	32.4524
SRR2078791	Anther-REP1b	5.12706	58.9415	5.11924	70.7243	2.70462	20.617	3.27544	0.265926	0.483285	0.0202849	18.2754	5.81968	12.4116	12.8664	16.411	37.4389	13.4632	1.13787	6.89084	0.190446	5.62389	0.240292	15.1428	17.5291	9.40659	23.8682	0	8.9747	4.84784	214.318	4.89659	18.3132	27.2047	23.6682	4.64868	9.56532	11.8912	5.37603	5.13741	21.7169	3.9204	25.3799	50.4566	32.466	28.4411	21.9982	25.5752	22.9554
SRR2078792	Anther-REP2b	4.41309	60.7807	6.55048	57.8073	2.29981	22.7831	2.91921	0.474401	0.431081	0	25.9477	4.84089	10.5788	9.68347	15.8891	35.4588	10.7252	1.15995	6.85993	0.241599	7.08557	0.236989	31.119	29.6992	9.91618	26.992	0.0156132	10.5765	4.19865	160.606	9.76044	21.5251	32.8271	25.3631	5.1026	10.0462	11.3767	4.15384	5.52926	22.7492	3.82435	23.6372	51.7458	34.8638	30.9556	23.0692	19.7056	24.3156
SRR2078793	Anther-REP3b	4.74008	57.2978	6.83691	63.4057	2.60374	21.4563	2.80327	0.776461	0.569132	0	22.5961	6.23293	13.68	13.0031	15.0351	35.8692	12.3577	1.51584	9.25449	0.291939	7.15953	0.286368	25.9884	23.7866	9.02711	21.1041	0	9.14642	5.7325	195.748	8.22293	22.4227	33.1717	25.5397	5.02873	11.1834	12.2028	4.87107	5.91184	21.9866	4.24558	23.7136	48.7134	38.9256	30.0758	20.9113	23.6732	27.2548
SRR531889	Cob-REP1c	5.89833	68.7657	10.5752	15.2781	13.3267	10.9754	3.80237	1.8344	7.05356	0	4.97133	8.09136	27.8205	6.50989	11.7634	55.0271	10.7295	1.02941	58.7543	1.05529	18.2343	0.180935	9.4664	5.25008	20.4042	35.6729	0	9.50837	21.8324	4.31582	14.481	20.4088	67.8686	36.9331	4.40308	50.1091	5.24617	0.776934	8.36875	37.9532	33.9348	13.8198	50.9774	57.1799	81.9829	19.4629	1.2339	59.8484
SRR531890	Cob-REP2c	5.14831	58.1468	11.292	14.1115	14.8869	10.2618	3.16598	1.29483	5.65419	0	3.9032	8.12807	31.0628	6.39927	12.4091	53.652	8.87071	1.12568	54.3731	1.07156	17.0887	0.28537	8.83684	6.84577	20.9516	33.4873	0	9.10676	20.2496	4.13943	15.7758	21.1346	72.6302	39.1059	2.61678	42.4983	4.80355	0.774969	10.0381	38.6115	35.1467	12.1714	51.6016	59.5091	83.0879	21.1079	1.68663	61.6046
SRR531891	Cob-REP3c	5.34201	54.1729	10.029	14.3726	15.1821	10.5751	3.54523	1.19678	6.70969	0	4.21278	7.09298	29.2532	6.07753	11.4383	55.5052	10.0216	0.997916	56.8795	1.38453	17.9223	0.355061	7.71606	6.60156	20.1798	31.6536	0	8.21753	19.6502	4.14493	15.799	21.4101	66.6996	37.648	2.66977	40.5435	4.48247	0.492826	8.93413	37.2964	33.5179	11.6073	53.6168	52.7504	88.7148	20.0686	0.97931	59.3405
SRR1170972	Embryo-REP1d	11.272	63.3976	7.21615	61.4321	1.00433	4.2192	5.56594	2.45241	1.70868	0.850498	4.97495	112.061	23.3895	11.1091	8.96532	23.5466	8.80238	0.432726	15.7847	0.152094	2.35847	0	0.412492	14.8768	7.38591	1.80777	0.366949	16.0967	5.76958	0.13721	1.08015	10.6052	34.9646	19.7848	16.6849	16.6761	3.67199	0.529614	9.43765	15.788	4.626	1.75254	47.8892	181.172	52.4549	24.3975	98.5509	50.826
SRR1170973	Embryo-REP2d	12.9103	70.6827	7.61061	66.5102	1.24861	4.32066	4.33317	1.63473	1.85682	0.680171	5.63485	85.5312	19.8648	8.27249	9.30362	27.8889	8.24675	0.254358	19.0053	0.425722	3.18595	0	0.692755	11.8663	7.82872	1.19451	0.396173	13.608	4.78381	0.409662	1.01464	8.84925	35.1009	19.7442	13.8454	20.9111	2.3746	0.326133	8.75543	19.3419	4.1061	1.05377	58.9877	186.905	63.0029	20.4871	65.6234	47.4976
SRR1169634	Endosperm-REP1d	7.04464	44.168	4.47798	6.51704	0.159097	13.9905	7.1751	0.269839	0.84287	0	8.46735	1.46183	15.6933	9.21477	1.69912	13.9906	2.85613	0.0494834	8.9432	0.0193249	2.50155	0.0802848	0.0924895	4.3079	1.3741	60.9552	0	45.7066	1.87239	0.836816	32.9382	3.04841	18.0667	14.7215	5.64414	11.2859	3.52332	0.0269168	1.82024	37.7677	4.25075	0.692768	23.4787	24.4471	18.8717	15.1074	4.92083	35.559
SRR1169635	Endosperm-REP2d	4.05597	25.888	4.45559	2.83492	0	10.1075	5.90656	0.21911	1.08884	0	8.1781	2.17618	8.34151	5.97945	1.35086	8.21057	1.73376	0	6.35417	0	1.55518	0	0.0525712	4.16669	1.88528	56.1185	0	41.7089	1.7318	0.363342	28.5989	2.347	11.9478	12.4347	4.88195	7.18146	2.88054	0	1.04075	33.6303	3.08686	0.140632	12.5303	18.0789	18.4068	11.4636	4.37033	28.4381
SRR189770	Ovulee	5.57641	103.664	10.5421	16.1166	14.5939	14.2302	6.7225	1.87137	4.86748	0	4.58056	5.99896	10.8922	11.4656	8.1254	35.8411	10.5188	0.819363	42.5892	2.73444	15.886	0.725117	4.6501	15.293	12.2323	100.36	0	13.4796	15.4935	9.76237	8.63482	18.7695	37.3943	25.8005	11.2256	82.7757	22.9341	3.01859	7.49046	27.3483	18.005	124.444	61.9708	62.2309	34.4962	19.4242	7.47347	42.5202
SRR189771	Pollene	0.101651	8.64517	0.0314269	0.361756	0	1.77274	0.0207066	0.0161308	0.0256511	0	0	0.058258	0.0141988	0.846975	0.301777	0.597667	0	0.0552176	1.11682	0.226425	4.97223	0.0149314	0.0928865	0.0216211	2.56437	0.226897	0	8.29233	0.0556338	0.0583616	2.05579	0.119456	3.24503	0.667669	0.182556	0.131489	4.06624	0.112635	0.342535	0.318096	0.0448895	0.0828264	71.8783	1.62084	5.00503	1.71915	0	0.176419
SRR189772	Silke	3.54762	108.869	8.05862	7.15606	0.269034	16.241	4.41205	0.687411	0.0753876	0	6.9151	7.87602	7.80345	5.67718	3.87016	18.2838	8.45735	0.649129	25.3082	7.17738	13.9402	8.97401	7.59821	10.9136	14.1019	120.643	0	5.86327	4.98692	2.37273	7.99864	17.6291	36.5927	17.6296	8.4838	29.4661	15.2745	2.54892	8.37148	16.5784	39.1497	46.7373	48.668	73.2128	38.8492	18.6943	4.21461	24.3689
SRR2296854	Root-REP1f	3.95382	102.484	7.62828	23.1839	3.50837	34.0607	0.1984	2.87034	1.27569	0.33011	3.53636	4.04028	9.06969	10.9085	2.06534	31.2108	16.2215	3.71606	18.3799	16.8098	4.50741	17.9648	21.8683	24.4895	5.68726	119.381	1.46496	8.32678	11.7018	6.84342	8.3352	17.3787	23.3603	19.3155	10.2242	30.4366	8.94459	5.29325	3.27376	32.4618	22.4168	53.8513	114.893	62.6209	29.213	26.4264	23.991	23.6851
SRR2296855	Root-REP2f	4.56729	87.4028	7.57072	23.7855	3.83392	36.4162	0.19219	3.56604	1.9696	0.305243	4.79595	6.09546	10.0877	12.1116	2.12966	34.8884	15.8611	2.60912	19.6736	16.5943	5.07872	15.8619	29.5738	26.7632	5.8667	117.392	1.49571	8.51924	12.5181	6.63158	8.94915	16.9767	23.4063	17.6756	10.8211	30.4552	8.72523	4.866	2.87503	36.807	19.4308	60.9184	131.044	72.1902	28.3704	30.4886	14.3341	23.9105
SRR1765337	Seedling-REP1g	9.6316	54.7329	8.51493	11.0698	1.92893	15.4243	13.6853	1.08632	1.28555	0	3.00581	12.3631	11.0965	9.58796	21.8268	24.2944	10.3222	1.77282	17.2149	2.83692	2.45913	0.187078	8.09806	8.56706	6.85236	40.5697	0	11.8459	5.34403	1.61479	5.89055	12.9624	24.8828	16.2732	3.82405	11.9097	3.16309	1.0937	4.4611	23.2155	20.5638	9.29649	59.1521	70.1403	34.4444	30.6938	18.8889	27.9752
SRR1765338	Seedling-REP2g	10.6346	59.4533	7.89085	13.3471	2.86637	16.0276	12.5312	0.54522	1.56887	0	2.73262	12.6586	11.9751	9.39908	22.3724	28.9462	12.0274	1.68861	17.5655	3.74848	2.42193	0.144194	6.52829	5.65495	5.82943	39.3194	0	11.9506	6.23823	2.59885	4.54966	9.53097	27.1069	15.2799	2.571	13.1919	3.12066	0.435092	7.13812	24.541	16.6176	7.06548	65.7153	75.0126	32.1226	34.9649	15.0325	29.3001
SRR504471	Tassel-REP1h	4.41883	55.418	9.29333	14.6703	11.521	8.77456	4.24266	1.69722	4.03416	0	0.102193	7.3556	33.8889	16.7204	12.5488	49.3144	10.1268	3.11893	29.6427	0.286599	6.23152	6.49906	3.29201	31.8604	4.86043	3.8951	0	8.99193	14.3567	1.40048	5.97677	16.0652	60.5311	43.4437	1.18785	27.087	9.5737	3.56777	8.00671	30.392	5.99087	0.580977	44.9871	70.4801	33.5816	11.7357	0.0814492	41.2518
SRR504472	Tassel-REP2h	4.28637	49.1161	9.00458	17.0296	10.9053	10.3882	4.41052	1.37784	4.4098	0	0.179578	6.99188	32.5464	17.9137	11.4003	50.6101	12.5962	3.91052	29.6799	0.349737	4.95166	5.66659	2.87902	31.8749	4.63062	4.04789	0	9.00338	13.2336	2.2296	6.99668	14.9824	59.0552	46.0436	1.35701	27.5808	8.53099	2.48438	7.95293	32.238	6.79498	0.47762	45.6374	67.6193	32.9634	13.8226	0.397571	42.9899
SRR504473	Tassel-REP3h	4.11628	48.5445	9.16282	15.205	11.1072	9.54781	4.42728	1.49802	4.4042	0	0.119567	5.78771	32.6431	18.4205	12.1462	50.1645	12.0288	3.48816	27.8649	0.349293	5.8638	6.15923	4.01214	31.0523	4.63901	4.04275	0	8.39248	13.0566	1.97468	5.72646	14.171	60.0729	45.3093	1.40457	24.5167	8.52016	3.13802	7.72868	32.426	6.35008	0.685707	44.8667	68.5836	34.6259	14.0413	0.158826	43.7807
SRR504474	Tassel-REP4h	5.77712	58.8851	9.665	18.9235	17.4442	9.5414	5.17598	1.74622	4.44292	0	0.217935	9.88996	34.2348	22.3298	8.38762	47.6425	13.5661	2.52685	28.1136	1.05048	7.79063	2.63028	0.335177	20.7034	5.69774	12.8767	0	8.12654	15.5492	3.50354	7.72477	15.266	57.7808	34.722	1.19023	25.8156	9.03693	1.92873	8.55162	34.0803	9.45384	0.842285	48.9492	68.2708	38.8732	13.3503	0.144747	46.9529
SRR504475	Tassel-REP5h	5.43475	57.9484	9.52137	19.8372	16.5583	8.78733	4.34148	2.02925	4.7597	0	0.135423	8.03121	35.4116	21.0918	9.2033	48.3017	11.6778	2.86538	28.51	1.08511	6.65286	2.19143	0.454421	19.8329	5.62606	9.67313	0	6.47438	14.4446	2.52888	7.81245	16.7629	60.9046	33.9033	1.05259	24.5134	9.71124	2.33796	9.80886	31.2796	9.05889	0.694637	46.482	66.5297	37.0552	12.4846	0.0770954	44.1328
a Data is reported by Wang et al., 2013.
b Data is reported by Li et al., 2015.
c Data is reported by Sekhon RS et al., 2013.
d Data is reported by Chen et al., 2014.
e Data is reported by Davidson et al., 2011.
f Data is reported by Vera et al., 2014.
g Data is reported by Lei et al., 2015.
h Data is reported by Bolduc et al., 2012.
[truncated: 15 more columns]

## Sheet: Table S3
Additional file 2: Table S3. List of primers used in the study.
Primer	Sequence	Purpose
1F	ACTGAGCTGACGGCTCGGTAG	RT-qPCR primer for GRMZM2G016447
1R	CGAAGGAGAGAGGGTGCACA
2F	GAGGAGGTGGCGGAGCGGTT	RT-qPCR primer for GRMZM2G097364
2R	GATAGGTAGCTGCTAACCTAGC
3F	GGTGGCTAGCTGCTGGTTCG	RT-qPCR primer for GRMZM2G542272
3R	CAACACACGCCTCAACACAAG
4F	GCAAGAATGACCAGGAAGTCGCA	RT-qPCR primer for GRMZM2G124239
4R	CTCTCAACCTCAGGTTGAACATC
5F	GTTTGTTTAGAGGAAGAGCGCAAG	RT-qPCR primer for GRMZM2G396846
5R	ACATCGCAGCACGCTGGGACT
6F	CCTGAACAAGAAAGTTCCCACG	RT-qPCR primer for GRMZM2G056598
6R	GTCTTGGAGACTGCAGAGAAGTAG
7F	GGTTCTCTTTTTCGGGAACGC	RT-qPCR primer for GRMZM2G157166
7R	CACAAGAGGGCTAAAAATACTTTGCC
8F	ACAGGCTTGACTGAGGATCC	RT-qPCR primer for GRMZM2G029077
8R	CCAGTGTTGGTTGTGGTAAAG
9F	CAGTGAACCCGACACATTGG	RT-qPCR primer for GRMZM2G040095
9R	CTGAGCATCGACGAGTCCTC
10F	CGACTGATCACTACGTGTACTG	RT-qPCR primer for GRMZM2G036427
10R	TACACGCCGACGGCTCACAGA
UBQ-F	TAAGCTGCCGATGTGCCTGCG	RT-qPCR primer for GRMZM2G409726
UBQ-R	CTGAAAGACAGAACATAATGAGCACA
